# Supplementary material for: Sources and Specified Health Risks of 12 PM2.5-Bound Metals in a Typical Air-Polluted City in Northern China during the 13th Five-Year Plan
Source: Toxics. 2024 Aug 10;12(8):581. doi: 10.3390/toxics12080581 (PMC11360060; doi:10.3390/toxics12080581)
Supplement: Supplementary file 1 [file toxics-12-00581-s001.zip]

Archive with 1 entries (1 files):
- toxics-3131020-supplementary.pdf
